# Supplementary material for: Unraveling CARD9 Mutations in Deep Dermatophytosis: A Genetic Gateway to Fungal Invasion and Immune Dysfunction
Source: J Fungi (Basel). 2026 Jun 21;12(6):451. doi: 10.3390/jof12060451 (PMC13301113; doi:10.3390/jof12060451)
Supplement: Supplementary file 1 [file jof-12-00451-s001.zip]

Archive with 1 entries (1 files):
- jof-4188081-supplementary.pdf
